# Supplementary material for: The origin and evolution of HKT proteins with TrkH domain from aquatic plants to flowering plants
Source: Hortic Res. 2025 Sep 15;12(12):uhaf245. doi: 10.1093/hr/uhaf245 (PMC12703196; doi:10.1093/hr/uhaf245)
Supplement: Web_Material_uhaf245 [file web_material_uhaf245.zip › Table S1.xlsx]

## Sheet: Sheet1
Table S1. The detailed information and genome address of species.
Species	Classification	Genome address
Porphyra umbilicalis	Rhodophyta	https://www.ncbi.nlm.nih.gov/
Ostreococcus lucimarinus	Chlorophyte	https://www.ncbi.nlm.nih.gov/
Micromonas pusilla	Chlorophyte	https://www.ncbi.nlm.nih.gov/
Chlamydomonas reinhardtii	Chlorophyte	https://www.ncbi.nlm.nih.gov/
Physcomitrella patens	Bryophyte	https://phytozome-next.jgi.doe.gov/
Ceratodon purpureus	Bryophyte	https://www.ncbi.nlm.nih.gov/
Marchantia polymorpha	Bryophyte	https://phytozome-next.jgi.doe.gov/
Selaginella moellendorffii	Lycophyte	https://phytozome-next.jgi.doe.gov/
Ceratopteris richardii	Fern	https://phytozome-next.jgi.doe.gov/
Azolla filiculoides	Fern	www.fernbase.org
Salvinia cucullata	Fern	www.fernbase.org
Ginkgo biloba	Gymnosperm	https://figshare.com
Thuja plicata	Gymnosperm	https://phytozome-next.jgi.doe.gov/
Picea abies	Gymnosperm	https://treegenesdb.org
Pinus lambertiana	Gymnosperm	https://treegenesdb.org
Pinus tabuliformis	Gymnosperm	https://figshare.com
Gnetum montanum	Gymnosperm	https://treegenesdb.org
Abies alba	Gymnosperm	https://treegenesdb.org
Nymphaea colorata	Basal angiosperm	https://phytozome-next.jgi.doe.gov/
Amborella trichopoda	Basal angiosperm	https://phytozome-next.jgi.doe.gov/
Cinnamomum kanehirae	Basal angiosperm	https://phytozome-next.jgi.doe.gov/
Nymphaea thermarum	Basal angiosperm	https://www.ncbi.nlm.nih.gov/
Oryza sativa	Monocotyledon	https://phytozome-next.jgi.doe.gov/
Zea mays	Monocotyledon	https://phytozome-next.jgi.doe.gov/
Sorghum bicolor	Monocotyledon	https://phytozome-next.jgi.doe.gov/
Setaria italica	Monocotyledon	https://phytozome-next.jgi.doe.gov/
Panicum virgatum	Monocotyledon	https://phytozome-next.jgi.doe.gov/
Brachypodium distachyon	Monocotyledon	https://phytozome-next.jgi.doe.gov/
Vitis vinifera	Dicotyledon	https://phytozome-next.jgi.doe.gov/
Arabidopsis thaliana	Dicotyledon	https://phytozome-next.jgi.doe.gov/
Fagopyrum esculentum	Dicotyledon	https://phytozome-next.jgi.doe.gov/
Prunus persica	Dicotyledon	https://www.rosaceae.org/
Prunus armeniaca	Dicotyledon	https://www.rosaceae.org/
Prunus mume	Dicotyledon	https://www.rosaceae.org/
Prunus avium	Dicotyledon	https://www.rosaceae.org/
Malus domestica	Dicotyledon	https://www.rosaceae.org/
Pyrus communis	Dicotyledon	https://www.rosaceae.org/
Pyrus betulifolia	Dicotyledon	https://www.rosaceae.org/
Rosa chinensis	Dicotyledon	https://www.rosaceae.org/
Rubus occidentalis	Dicotyledon	https://www.rosaceae.org/
Fragaria vesca	Dicotyledon	https://www.rosaceae.org/
Citrus sinensis	Dicotyledon	http://citrus.hzau.edu.cn
Citrus clementina	Dicotyledon	http://citrus.hzau.edu.cn
Citrus grandis	Dicotyledon	http://citrus.hzau.edu.cn
Citrus ichangensis	Dicotyledon	http://citrus.hzau.edu.cn
Speranskia yunnanensis	Dicotyledon	https://www.ncbi.nlm.nih.gov/
Gossypium lobatum	Dicotyledon	https://www.ncbi.nlm.nih.gov/
Gossypium schwendimanii	Dicotyledon	https://www.ncbi.nlm.nih.gov/
Gossypium klotzschianum	Dicotyledon	https://www.ncbi.nlm.nih.gov/
Populus trichocarpa	Dicotyledon	https://phytozome-next.jgi.doe.gov/
