# Supplementary material for: The origin and evolution of HKT proteins with TrkH domain from aquatic plants to flowering plants
Source: Hortic Res. 2025 Sep 15;12(12):uhaf245. doi: 10.1093/hr/uhaf245 (PMC12703196; doi:10.1093/hr/uhaf245)
Supplement: Web_Material_uhaf245 [file web_material_uhaf245.zip › Table S2.xlsx]

## Sheet: Sheet1
Table S2. Reference gene and qRT-PCR gene primer synthesis.
Gene	Forward primer sequence	Reverse primer sequence
VviActin	TCTCAACCCAAAGGCTAATC	GCATAGAGGGAAAGAACAGC
VviHKT1	ACCGTTTTGATGCTAGTGGG	TGGTACTTCAAATCCTCGTCAC
VviHKT2	TTTGGTTCCTACTGTTCTGGG	CCTGTATGCCTTGAGTTCACG
VviHKT3	CACTTTCTCGGTTCAGCTTTG	CTAGAAACAGTAGCTGCCGAC
VviHKT4	ACCTTGTTTCCCTCTTGCC	ATCCAATCTCCCTTGTGCTG
VviHKT5	CATCGCCCTGGAAGTCATTAG	ACAAATCCATACCACACGGG
VviHKT6	CTCAACTTCAATGTGCTCAACG	ATCCATACCAGGCGTCTTTG
