# Supplementary material for: The origin and evolution of HKT proteins with TrkH domain from aquatic plants to flowering plants
Source: Hortic Res. 2025 Sep 15;12(12):uhaf245. doi: 10.1093/hr/uhaf245 (PMC12703196; doi:10.1093/hr/uhaf245)
Supplement: Web_Material_uhaf245 [file web_material_uhaf245.zip › Table S3.xlsx]

## Sheet: Sheet1
Table S3. The HKT proteins identified in plants.
Species	Domain	Protein ID	Protein Name
Porphyra umbilicalis	TrkH	None	None
Ostreococcus lucimarinus	TrkH	None	None
Micromonas pusilla	TrkH	None	None
Chlamydomonas reinhardtii	TrkH	None	None
Physcomitrella patens	TrkH	Pp3c1 15810V3.1.p	PpaHKT
Ceratodon purpureus	TrkH	KAG0504283.1	CpuHKT
Marchantia polymorpha	TrkH	Mapoly0009s0076.1.p	MpoHKT
Ceratopteris richardii	TrkH	Ceric.30G048100.1.p	CriHKT1
	TrkH	Ceric.30G037000.1.p	CriHKT2
Thuja plicata	TrkH	Thupl.29381750s0015.1.p	TplHKT1
	TrkH	Thupl.29380267s0003.1.p	TplHKT2
	TrkH	Thupl.29381129s0007.1.p	TplHKT3
	TrkH	Thupl.29381129s0008.1.p	TplHKT4
	TrkH	Thupl.29380058s0006.1.p	TplHKT5
Selaginella moellendorffii	TrkH	79151	SmoHKT1
	TrkH	22409	SmoHKT2
	TrkH	112540	SmoHKT3
	TrkH	97685	SmoHKT4
	TrkH	32516	SmoHKT5
	TrkH	54023	SmoHKT6
Ginkgo biloba	TrkH	evm.model.chr7.381	GbiHKT1
	TrkH	evm.model.chr6.638	GbiHKT2
	TrkH	evm.model.chr1.1342	GbiHKT3
	TrkH	evm.model.chr8.1855	GbiHKT4
	TrkH	evm.model.chr9.633	GbiHKT5
	TrkH	evm.model.chr1.1275	GbiHKT6
	TrkH	evm.model.chr5.1790	GbiHKT7
Amborella trichopoda	TrkH	evm_27.model.AmTr_v1.0_scaffold00025.231	AtrHKT1
	TrkH	evm_27.model.AmTr_v1.0_scaffold00025.2333	AtrHKT2
Cinnamomum kanehirae	TrkH	CKAN_00358600	CkaHKT1
	TrkH	CKAN_00358700	CkaHKT2
Nymphaea colorata	TrkH	NC11G0118200	NcoHKT1
	TrkH	NC263920	NcoHKT2
	TrkH	NC11G0118210	NcoHKT3
	TrkH	NC11G0118220	NcoHKT4
	TrkH	NC263930	NcoHKT5
Nymphaea thermarum	TrkH	KAF3794603.1	NthHKT1
	TrkH	KAF3787238.1	NthHKT2
	TrkH	KAF3794604.1	NthHKT3
	TrkH	KAF3794605.1	NthHKT4
	TrkH	KAF3787241.1	NthHKT5
Oryza sativa	TrkH	LOC_Os02g07830.1	OsaHKT1
	TrkH	LOC_Os04g51830.1	OsaHKT2
	TrkH	LOC_Os01g34850.1	OsaHKT3
	TrkH	LOC_Os01g20160.1	OsaHKT4
	TrkH	LOC_Os06g48800.1	OsaHKT5
	TrkH	LOC_Os06g48810.1	OsaHKT6
	TrkH	LOC_Os04g51820.1	OsaHKT7
Zea mays	TrkH	Zm00001d002378_P001	ZmaHKT1
	TrkH	Zm00001d040627_P001	ZmaHKT2
	TrkH	Zm00001d014680_P001	ZmaHKT3
Sorghum bicolor	TrkH	Sobic.004G059800.1.p	SbiHKT1
	TrkH	Sobic.006G208100.2.p	SbiHKT2
	TrkH	Sobic.010G251700.1.p	SbiHKT3
	TrkH	Sobic.003G145800.1.p	SbiHKT4
Setaria italica	TrkH	Seita.1G068700.1.p	SitHKT1
	TrkH	Seita.4G241700.1.p	SitHKT2
	TrkH	Seita.7G230500.1.p	SitHKT3
	TrkH	Seita.7G230400.1.p	SitHKT4
	TrkH	Seita.5G192900.1.p	SitHKT5
	TrkH	Seita.4G241600.1.p	SitHKT6
	TrkH	Seita.5G024400.1.p	SitHKT7
	TrkH	Seita.7G230600.1.p	SitHKT8
Panicum virgatum	TrkH	Pavir.1KG077000.1.p	PviHKT1
	TrkH	Pavir.4NG314200.1.p	PviHKT2
	TrkH	Pavir.4KG374900.1.p	PviHKT3
	TrkH	Pavir.2KG247174.1.p	PviHKT4
	TrkH	Pavir.4KG375000.1.p	PviHKT5
	TrkH	Pavir.7KG416470.1.p	PviHKT6
	TrkH	Pavir.7NG409450.1.p	PviHKT7
	TrkH	Pavir.7KG335400.1.p	PviHKT8
	TrkH	Pavir.6NG099309.1.p	PviHKT9
Brachypodium distachyon	TrkH	Bradi3g05570.1.p	BdiHKT1
	TrkH	Bradi1g34220.1.p	BdiHKT2
	TrkH	Bradi1g34210.1.p	BdiHKT3
	TrkH	Bradi5g21030.1.p	BdiHKT4
	TrkH	Bradi5g21017.3.p	BdiHKT5
	TrkH	Bradi1g45940.2.p	BdiHKT6
Vitis vinifera	TrkH	GSVIVT01010937001	VviHKT1
	TrkH	GSVIVT01010922001	VviHKT2
	TrkH	GSVIVT01010919001	VviHKT3
	TrkH	GSVIVT01010921001	VviHKT4
	TrkH	GSVIVT01010932001	VviHKT5
	TrkH	GSVIVT01010925001	VviHKT6
Arabidopsis thaliana	TrkH	AT4G10310	AtHKT
Fagopyrum esculentum	TrkH	FtPinG0606231300.01.T01	FesHKT
Prunus persica	TrkH	Prupe.1G066800.1	PpeHKT1
	TrkH	Prupe.1G067100.1	PpeHKT2
Prunus armeniaca	TrkH	PARG03901m01	PamHKT1
	TrkH	PARG03900m01	PamHKT2
Prunus mume	TrkH	PmuVar_Chr2_4226	PmuHKT1
	TrkH	PmuVar_Chr2_4227	PmuHKT2
Prunus avium	TrkH	CpS0020G1538m0	PavHKT1
	TrkH	CpS0020G1537m0	PavHKT2
Malus domestica	TrkH	Mdg_16g020690	MdoHKT
Pyrus communis	TrkH	pycom16g20110	PcoHKT
Pyrus betulifolia	TrkH	GWHPAAYT026863	PbeHKT
Rosa chinensis	TrkH	RcHm_v2.0_Chr4g0398141	RchHKT1
	TrkH	RcHm_v2.0_Chr4g0398151	RchHKT2
Rubus occidentalis	TrkH	Ro04_G22385	RocHKT1
	TrkH	Ro04_G22383	RocHKT2
Fragaria vesca	TrkH	FvH4_4g06420.t1	FveHKT1
	TrkH	FvH4_4g06412.t1	FveHKT2
	TrkH	FvH4_4g06400.t1	FveHKT3
	TrkH	FvH4_4g06390.t1	FveHKT4
Citrus sinensis	TrkH	Cs4g04230.1	CsiHKT1
	TrkH	Cs4g04460.1	CsiHKT2
Citrus clementina	TrkH	Ciclev10010625m	CclHKT1
	TrkH	Ciclev10010667m	CclHKT2
Citrus grandis	TrkH	Cg4g020930.1	CgrHKT1
	TrkH	Cg4g020690.1	CgrHKT2
Citrus ichangensis	TrkH	Ci110580.1	CicHKT1
	TrkH	Ci110850.1	CicHKT2
Speranskia yunnanensis	TrkH	evm.model.ctg000130_np1212.1347	SyuHKT
Gossypium lobatum	TrkH	MBA0553743.1	GloHKT
Gossypium schwendimanii	TrkH	MBA0852162.1	GscHKT1
	TrkH	MBA0872803.1	GscHKT2
Gossypium klotzschianum	TrkH	MBA0645655.1	GklHKT1
	TrkH	MBA0666950.1	GklHKT2
Populus trichocarpa	TrkH	Potri.018G132200.1.p	PtrHKT1
	TrkH	Potri.018G147501.2.p	PtrHKT1
Picea abies	TrkH	MA_10435813g0010	PabHKT
Pinus lambertiana	TrkH	PILA_30468	PlaHKT
Pinus tabuliformis	TrkH	PtQG04280.1	PtaHKT
Gnetum montanum	TrkH	TnS000067783t01	GmoHKT1
	TrkH	TnS000067783t02	GmoHKT2
	TrkH	TnS001032101t01	GmoHKT3
	TrkH	TnS000975675t01	GmoHKT4
	TrkH	TnS000582307t06	GmoHKT5
Abies alba	TrkH	AALBA5B1028712P1	AalHKT1
	TrkH	AALBA5B1025161P1	AalHKT2
Azolla filiculoides	TrkH	Azfi_s0027.g023655	AfiHKT1
	TrkH	Azfi_s0027.g023651	AfiHKT2
	TrkH	Azfi_s0004.g008505	AfiHKT3
	TrkH	Azfi_s0004.g008508	AfiHKT4
Salvinia cucullata	TrkH	Sacu_v1.1_s0036.g011647	ScuHKT1
	TrkH	Sacu_v1.1_s0036.g011636	ScuHKT2
	TrkH	Sacu_v1.1_s0005.g002887	ScuHKT3
	TrkH	Sacu_v1.1_s0036.g011633	ScuHKT4
