# Supplementary material for: The origin and evolution of HKT proteins with TrkH domain from aquatic plants to flowering plants
Source: Hortic Res. 2025 Sep 15;12(12):uhaf245. doi: 10.1093/hr/uhaf245 (PMC12703196; doi:10.1093/hr/uhaf245)
Supplement: Web_Material_uhaf245 [file web_material_uhaf245.zip › Table S4.xlsx]

## Sheet: Sheet1
Table S4. Synteny relationships and duplication of HKT genes in tracheophytes.
Species	Duplicated Gene Pairs		Type of Duplication
Ceratopteris richardii	CriHKT1	CriHKT2	Tandem
Thuja plicata	TplHKT3	TplHKT4	Tandem
Selaginella moellendorffii	SmoHKT2	SmoHKT3	Tandem
	SmoHKT1	SmoHKT5	Tandem
	SmoHKT2	SmoHKT5	Collinearity
