# Supplementary material for: The origin and evolution of HKT proteins with TrkH domain from aquatic plants to flowering plants
Source: Hortic Res. 2025 Sep 15;12(12):uhaf245. doi: 10.1093/hr/uhaf245 (PMC12703196; doi:10.1093/hr/uhaf245)
Supplement: Web_Material_uhaf245 [file web_material_uhaf245.zip › Table S5.xlsx]

## Sheet: Sheet1
Table S5. Synteny relationships and duplication of HKT genes in monocotyledons.
Species	Duplicated Gene Pairs		Type of Duplication
Oryza sativa	OsaHKT5	OsaHKT6	Tandem
Setaria italica	SitHKT2	SitHKT6	Tandem
	SitHKT3	SitHKT4	Tandem
	SitHKT3	SitHKT8	Tandem
Brachypodium distachyon	BdiHKT2	BdiHKT3	Tandem
Panicum virgatum	PviHKT3	PviHKT5	Tandem
	PviHKT6	PviHKT8	Tandem
	PviHKT2	PviHKT5	Collinearity
	PviHKT6	PviHKT7	Collinearity
