# Supplementary material for: The origin and evolution of HKT proteins with TrkH domain from aquatic plants to flowering plants
Source: Hortic Res. 2025 Sep 15;12(12):uhaf245. doi: 10.1093/hr/uhaf245 (PMC12703196; doi:10.1093/hr/uhaf245)
Supplement: Web_Material_uhaf245 [file web_material_uhaf245.zip › Table S6.xlsx]

## Sheet: Sheet1
Table S6. Chromosomal distribution and characteristics of the HKT genes identified in eudicots
Species	Domain	Chromosome localization	Number	Gene Name	Tandemly duplicated genes
A. thaliana	TrkH	Chr4	1	AtHKT	None
F. esculentum	TrkH	Chr6	1	FesHKT	None
S. yunnanensis	TrkH	Chr4	1	SyuHKT	None
P. trichocarpa	TrkH	Chr18	2	PtrHKT1	None
	TrkH	Chr18		PtrHKT2
P. persica	TrkH	Chr1	2	PpeHKT1	PpeHKT1 & PpeHKT2
		Chr1		PpeHKT2
P. armeniaca	TrkH	Chr2	2	PamHKT1	ParHKT1 & ParHKT2
		Chr2		PamHKT2
P. mume	TrkH	Chr2	2	PmuHKT1	PmuHKT1 & PmuHKT2
		Chr2		PmuHKT2
P. avium	TrkH	Chr1	2	PavHKT1	PavHKT1 & PavHKT2
		Chr1		PavHKT2
M. domestica	TrkH	Chr16	1	MdoHKT	None
P. communis	TrkH	Chr16	1	PcoHKT	None
P. betulifoli	TrkH	Chr16	1	PbeHKT	None
R. chinensis	TrkH	Chr4	2	RchHKT1	RchHKT1 & RchHKT2
		Chr4		RchHKT2
R. occidentalis	TrkH	Chr4	2	RocHKT1	RocHKT1 & RocHKT2
		Chr4		RocHKT2
F. vesca	TrkH	Chr4	4	FveHKT1	FveHKT1 & FveHKT2
		Chr4		FveHKT2
		Chr4		FveHKT3
		Chr4		FveHKT4
C. sinensis	TrkH	Chr4	2	CsiHKT1	None
		Chr4		CsiHKT2
C. clementina	TrkH	Scaffold1	2	CclHKT1	~
		Scaffold1		CclHKT2
C. grandis	TrkH	Chr4	2	CgrHKT1	None
		Chr4		CgrHKT2
C. ichangensis	TrkH	Scaffold_81	2	CicHKT1	~
		Scaffold_81		CicHKT2
		Scaffold1027		CreHKT2
V. vinifera	TrkH	Chr11	6	VviHKT1	VviHKT2 & VviHKT4; VviHKT3 & VviHKT4
		Chr11		VviHKT2
		Chr11		VviHKT3
		Chr11		VviHKT4
		Chr11		VviHKT5
		Chr11		VviHKT6
G. lobatum	TrkH	Chr4	1	GloHKT	None
G. schwendimanii	TrkH	Chr4	2	GscHKT1	None
		Chr12		GscHKT2
G. klotzschianum	TrkH	Chr4	2	GklHKT1	None
		Chr12		GklHKT2
