# Supplementary material for: The origin and evolution of HKT proteins with TrkH domain from aquatic plants to flowering plants
Source: Hortic Res. 2025 Sep 15;12(12):uhaf245. doi: 10.1093/hr/uhaf245 (PMC12703196; doi:10.1093/hr/uhaf245)
Supplement: Web_Material_uhaf245 [file web_material_uhaf245.zip › Table S7.xlsx]

## Sheet: Sheet1
Table S7. Chromosomal localization of HKT gene family in F. vesca.
Gene Name	Gene ID	Chromosomal position	Start	End
FveHKT1	FvH4_4g06420	Chr4	5703351	5705944
FveHKT2	FvH4_4g06412	Chr4	5699805	5702347
FveHKT3	FvH4_4g06400	Chr4	5678334	5679380
FveHKT4	FvH4_4g06390	Chr4	5672097	5676838
